# Supplementary material for: Transcriptional CDK Inhibitors as Potential Treatment Option for Testicular Germ Cell Tumors
Source: Cancers (Basel). 2022 Mar 26;14(7):1690. doi: 10.3390/cancers14071690 (PMC8997165; doi:10.3390/cancers14071690)
Supplement: Supplementary file 1 [file cancers-14-01690-s001.zip]

Archive with 23 entries (21 files):
- cancers-1644300 supplementary/
- cancers-1644300 supplementary/1_WB_betaActin_original.tif
- cancers-1644300 supplementary/1_WB_CDK7_original.tif
- cancers-1644300 supplementary/2_WB_betaActin_original.tif
- cancers-1644300 supplementary/2_WB_CDK9_original.tif
- cancers-1644300 supplementary/3_betaActin_original.tif
- cancers-1644300 supplementary/3_CDK10_original.tif
- cancers-1644300 supplementary/4_WB_betaActin_original.tif
- cancers-1644300 supplementary/4_WB_CDK12_original.tif
- cancers-1644300 supplementary/5_CDK13_original.tif
- cancers-1644300 supplementary/5_WB_betaActin_original.tif
- cancers-1644300 supplementary/cancers-1644300 supplementary figures.pdf
- cancers-1644300 supplementary/__MACOSX/
- cancers-1644300 supplementary/__MACOSX/._1_WB_betaActin_original.tif
- cancers-1644300 supplementary/__MACOSX/._1_WB_CDK7_original.tif
- cancers-1644300 supplementary/__MACOSX/._2_WB_betaActin_original.tif
- cancers-1644300 supplementary/__MACOSX/._2_WB_CDK9_original.tif
- cancers-1644300 supplementary/__MACOSX/._3_betaActin_original.tif
- cancers-1644300 supplementary/__MACOSX/._3_CDK10_original.tif
- cancers-1644300 supplementary/__MACOSX/._4_WB_betaActin_original.tif
- cancers-1644300 supplementary/__MACOSX/._4_WB_CDK12_original.tif
- cancers-1644300 supplementary/__MACOSX/._5_CDK13_original.tif
- cancers-1644300 supplementary/__MACOSX/._5_WB_betaActin_original.tif
